# Supplementary material for: Undergraduate Skills Training in Pandemic Times: Where Is the Future of Medical Education?
Source: Eur J Investig Health Psychol Educ. 2023 Jul 7;13(7):1219–28. doi: 10.3390/ejihpe13070090 (PMC10377890; doi:10.3390/ejihpe13070090)
Supplement: Supplementary file 1 [file ejihpe-13-00090-s001.zip]

Archive with 1 entries (1 files):
- ejihpe-2424250-supplementary.pdf
